# Supplementary material for: Mitochondrial DNA of pre‐last glacial maximum red deer from NW Spain suggests a more complex phylogeographical history for the species
Source: Ecol Evol. 2017 Nov 7;7(24):10690–700. doi: 10.1002/ece3.3553 (PMC5743481; doi:10.1002/ece3.3553)
Supplement: Supplementary file 2 [file ECE3-7-10690-s002.xlsx]

## Sheet: Sheet1
Table S1. Information about the specimens included in the study and sequencing results
Species	Extraction Number	14C years BP/Stratigraphy	Collection Number	Museum	Location	Element	qPCR amplification	Extraction method	Capture/sequencing	Reads	Coverage	Depth	Average size	Mitogenome_coverage	Haplotype code tempnet	GenBank accesion number
C. elaphus	CGG-1-014525	>38.000	LIN-931	University of A Coruña	Spain, Liñares Cave	Bone	YES	Yang et al. (1998)	YES	25103	16357	84	57	complete	2	MF872239
C. elaphus	CGG-1-014526	>38.000	LIN-1008	University of A Coruña	Spain, Liñares Cave	Bone	YES	Yang et al. (1998)	YES	28997	16357	99	59	complete	5	MF872244
C. elaphus	CGG-1-014530	>38.000	LIN-E-400	University of A Coruña	Spain, Liñares Cave	Bone	YES	Orlando et al. (2009)	YES	21619	16383	75.9	57	complete	2	MF872238
C. elaphus	CGG-1-014533	>38.000	VL-L-441	University of A Coruña	Spain, Liñares Cave	Bone	YES	Orlando et al. (2009)	YES	2993	16095	10	57	complete	6	MF872246
C. elaphus	CGG-1-014535	>38.000	LIN-E-66	University of A Coruña	Spain, Liñares Cave	Bone	YES	Orlando et al. (2009)	YES	7212	16347	27	66	complete	3	MF872242
C. elaphus	CGG-1-014536	>38.000	LIN-E-154	University of A Coruña	Spain, Liñares Cave	Bone	YES	Orlando et al. (2009)	YES	7334	16320	27	64	complete	7	MF872241
C. elaphus	CGG-1-014537	>38.000	LIN-E-399	University of A Coruña	Spain, Liñares Cave	Bone	YES	Orlando et al. (2009)	YES	10949	16357	39	61	complete	4	MF872243
C. elaphus	CGG-1-014538	>38.000	LIN-E-508	University of A Coruña	Spain, Liñares Cave	Bone	YES	Orlando et al. (2009)	YES	11597	16349	34	50	complete	8	MF872249
C. elaphus	CGG-1-016150	>38.000	VL-382-G	University of A Coruña	Spain, Liñares Cave	Bone	YES	Yang et al. (1998)	YES	2021	15665	6.4	51	complete	9	MF872240
C. elaphus	CGG-1-016151	>38.000	VL-385-G	University of A Coruña	Spain, Liñares Cave	Bone	YES	Yang et al. (1998)	YES	4715	16189	14	51	complete	10	MF872245
C. elaphus	ZMUC2	4031±30	P2/2014	ZMUC	Denmark	Bone	YES	Yang et al. (1998)	YES	14376	16357	47	57	complete	59	MF872247
C. elaphus	ZMUC3	9270±130	P3/2014	ZMUC	Denmark	Bone	YES	Yang et al. (1998)	YES	3234	15681	9	47	partial (with good coverage for the cytb and CR)	153	MF872236/MF872237
C. elaphus	ZMUC5	9557±50	P5/2014	ZMUC	Denmark	Bone	YES	Yang et al. (1998)	YES	23703	16354	86	65	complete	9	MF872248
C. elaphus	CGG-1-014527	>38.000	LIN-E-58	University of A Coruña	Spain, Liñares Cave	Bone	YES	Yang et al. (1998)	YES	9	417	1	48	incomplete
C. elaphus	CGG-1-014528	>38.000	LIN-E-500	University of A Coruña	Spain, Liñares Cave	Bone	YES	Yang et al. (1998)	YES	43	2196	1	55	incomplete
C. elaphus	CGG-1-014529	>38.000	LIN-E-5002	University of A Coruña	Spain, Liñares Cave	Bone	YES	Yang et al. (1998)	YES	1	54	1	54	incomplete
C. elaphus	CGG-1-014540	>38.000	LIN-E-65	University of A Coruña	Spain, Liñares Cave	Bone	YES	Orlando et al. (2009)	YES	45	2437	1.5	57	incomplete
C. elaphus	ZMUC1	Preboreal/Boreal	P1/2014	ZMUC	Denmark	Bone	YES	Yang et al. (1998)	YES	1092	1092	5.5	48	incomplete
C. elaphus	CGG-1-014532	>38.000	LIN-E-155	University of A Coruña	Spain, Liñares Cave	Bone	YES	Orlando et al. (2009)	YES	453	11253	2.3	58	partial
C. elaphus	CGG-1-016152	>38.000	VL-420-G	University of A Coruña	Spain, Liñares Cave	Bone	YES	Yang et al. (1998)	YES	1014	12830	3.4	44	partial
C. elaphus	ZMUC4	c. 6000	P4/2014	ZMUC	Denmark	Bone	YES	Yang et al. (1998)	YES	450	10590	2.2	54	partial
C. elaphus	CGG-1-014539	>38.000	LIN-E-148	University of A Coruña	Spain, Liñares Cave	Bone	NO	Orlando et al. (2009)	NO
C. elaphus	CGG-1-014523	>38.000	LIN-310	University of A Coruña	Spain, Liñares Cave	Bone	NO	Orlando et al. (2009)	NO
C. elaphus	CGG-1-014524	>38.000	LIN-E-84	University of A Coruña	Spain, Liñares Cave	Bone	NO	Orlando et al. (2009)	NO
C. elaphus	CGG-1-014531	>38.000	LIN-E-372	University of A Coruña	Spain, Liñares Cave	Bone	NO	Orlando et al. (2009)	NO
C. elaphus	CGG-1-014534	>38.000	LIN-5001	University of A Coruña	Spain, Liñares Cave	Bone	NO	Orlando et al. (2009)	NO
C. elaphus	CGG-1-016153	>38.000	VL-426-G	University of A Coruña	Spain, Liñares Cave	Bone	NO	Yang et al. (1998)	NO
C. elaphus	CGG-1-016154	>38.000	VL-428-G	University of A Coruña	Spain, Liñares Cave	Bone	NO	Yang et al. (1998)	NO
C. elaphus	CGG-1-016155	>38.000	VL-1328-G	University of A Coruña	Spain, Liñares Cave	Bone	NO	Yang et al. (1998)	NO
C. elaphus	CGG-1-016156	>38.000	VL-1320-G	University of A Coruña	Spain, Liñares Cave	Bone	NO	Yang et al. (1998)	NO
